# Supplementary material for: Impact of Prenatal Exposure to Maternal Diabetes and High-Fat Diet on Postnatal Myocardial Ketone Body Metabolism in Rats
Source: Int J Mol Sci. 2023 Feb 12;24(4):3684. doi: 10.3390/ijms24043684 (PMC9967912; doi:10.3390/ijms24043684)
Supplement: Supplementary file 1 [file ijms-24-03684-s001.zip]

Archive with 1 entries (1 files):
- ijms-2195660-supplementary.pdf
